# Supplementary material for: New JAK3-INSL3 Fusion Transcript—An Oncogenic Event in Cutaneous T-Cell Lymphoma
Source: Cells. 2023 Sep 29;12(19):2381. doi: 10.3390/cells12192381 (PMC10572011; doi:10.3390/cells12192381)
Supplement: Supplementary file 1 [file cells-12-02381-s001.zip]

Archive with 2 entries (2 files):
- Supplemental tables f.xlsx
- Supplimentory figure f.pptx
